# Supplementary material for: Ultra Low Dose CT Pulmonary Angiography with Iterative Reconstruction
Source: PLoS One. 2016 Sep 9;11(9):e0162716. doi: 10.1371/journal.pone.0162716 (PMC5017721; doi:10.1371/journal.pone.0162716)
Supplement: S1 Table — (XLS) [file pone.0162716.s001.xls]

## Sheet: Auswertung 
reader	Dosis-anteil	Dosis-gruppe	Dosis mA	Reko	case		Image noise	klass. Artefakte	Ring-artefakte	Image Quality	Diagnostic confidence	Confidence zentral	Confidence peripher	Artificial Image Appearance	LE zentral	LE segmental	LE subsegmental
reader 1	0.03125	<010	3	FBP	case 003	A	4	4	1	4	1	1	1	2	0	0	0
reader 1	0.03125	<010	3	iDose	case 003	B	4	4	1	4	1	1	1	4	0	0	0
reader 1	0.03125	<010	3	L3	case 003	C	4	4	1	4	1	1	1	2	0	0	0
reader 1	0.03125	<010	3	FBP	case 079	A	4	3	2	4	1	2	1	2	2	0	0
reader 1	0.03125	<010	3	iDose	case 079	B	3	3	2	3	2	3	2	2	2	1	1
reader 1	0.03125	<010	3	L3	case 079	C	2	2	1	3	3	3	2	4	2	1	1
reader 1	0.03125	<010	3	FBP	case 106	A	4	4	2	4	1	1	1	2	0	0	0
reader 1	0.03125	<010	3	iDose	case 106	B	4	4	1	4	1	1	1	2	0	0	0
reader 1	0.03125	<010	3	L3	case 106	C	3	4	1	4	1	1	1	4	0	0	0
reader 2	0.03125	<010	3	FBP	case 003	A	5	4	2	4	1	1	1	0	0	0	0
reader 2	0.03125	<010	3	iDose	case 003	B	5	4	1	4	1	1	1	0	0	0	0
reader 2	0.03125	<010	3	L3	case 003	C	5	4	1	4	1	1	1	0	0	0	0
reader 2	0.03125	<010	3	FBP	case 079	A	5	4	1	4	1	1	1	0	0	0	0
reader 2	0.03125	<010	3	iDose	case 079	B	4	3	1	3	3	3	3	1	2	2	1
reader 2	0.03125	<010	3	L3	case 079	C	4	2	2	4	1	1	1	4	2	2	1
reader 2	0.03125	<010	3	FBP	case 106	A	5	4	1	4	1	1	1	0	0	0	0
reader 2	0.03125	<010	3	iDose	case 106	B	5	4	1	4	1	1	1	3	0	0	0
reader 2	0.03125	<010	3	L3	case 106	C	5	4	1	4	1	1	1	3	0	0	0
reader 1	0.03125	<010	4	FBP	case 100	A	4	4	2	4	1	1	1	2	0	0	0
reader 1	0.03125	<010	4	iDose	case 100	B	4	4	1	4	1	1	1	2	1	1	0
reader 1	0.03125	<010	4	L3	case 100	C	3	3	1	4	1	2	1	4	1	1	1
reader 2	0.03125	<010	4	FBP	case 100	A	5	4	1	4	1	1	1	0	0	0	0
reader 2	0.03125	<010	4	iDose	case 100	B	5	4	1	4	1	1	1	1	1	1	1
reader 2	0.03125	<010	4	L3	case 100	C	5	2	1	4	1	1	1	4	1	1	1
reader 1	0.03125	<010	5	FBP	case 102	A	4	4	2	4	1	1	1	2	0	0	0
reader 1	0.03125	<010	5	iDose	case 102	B	4	4	1	4	2	2	1	2	1	1	1
reader 1	0.03125	<010	5	L3	case 102	C	2	3	2	4	2	3	2	4	1	1	1
reader 1	0.03125	<010	5	FBP	case 105	A	4	4	2	4	1	1	1	2	0	0	0
reader 1	0.03125	<010	5	iDose	case 105	B	4	4	1	3	2	2	1	1	2	1	1
reader 1	0.03125	<010	5	L3	case 105	C	3	4	1	4	1	2	1	4	2	1	1
reader 1	0.03125	<010	5	FBP	case 107	A	4	4	2	4	1	1	1	4	0	0	0
reader 1	0.03125	<010	5	iDose	case 107	B	4	3	1	4	1	1	1	2	0	0	0
reader 1	0.03125	<010	5	L3	case 107	C	2	4	1	4	1	1	1	4	0	0	0
reader 2	0.03125	<010	5	FBP	case 102	A	5	4	1	4	1	1	1	0	0	0	0
reader 2	0.03125	<010	5	iDose	case 102	B	4	3	1	4	2	3	2	3	1	1	1
reader 2	0.03125	<010	5	L3	case 102	C	4	4	1	4	2	3	2	3	1	1	1
reader 2	0.03125	<010	5	FBP	case 105	A	5	4	1	4	1	1	1	0	0	0	0
reader 2	0.03125	<010	5	iDose	case 105	B	4	3	1	4	2	2	2	1	2	1	1
reader 2	0.03125	<010	5	L3	case 105	C	5	4	1	4	1	1	1	3	0	0	0
reader 2	0.03125	<010	5	FBP	case 107	A	5	4	1	4	1	1	1	0	0	0	0
reader 2	0.03125	<010	5	iDose	case 107	B	5	4	1	4	1	1	1	0	0	0	0
reader 2	0.03125	<010	5	L3	case 107	C	5	4	1	4	1	1	1	0	0	0	0
reader 1	0.03125	<010	6	FBP	case 009	A	4	4	0	4	1	1	1	4	0	0	0
reader 1	0.03125	<010	6	iDose	case 009	B	4	4	1	4	1	1	1	2	0	0	0
reader 1	0.03125	<010	6	L3	case 009	C	2	3	1	4	1	2	1	4	1	1	0
reader 1	0.03125	<010	6	FBP	case 042	A	4	4	1	4	1	1	1	4	0	0	0
reader 1	0.03125	<010	6	iDose	case 042	B	4	4	1	4	1	1	1	2	0	0	0
reader 1	0.03125	<010	6	L3	case 042	C	3	4	1	4	1	1	1	2	0	0	0
reader 1	0.03125	<010	6	FBP	case 087	A	4	3	2	4	2	2	1	2	1	1	2
reader 1	0.03125	<010	6	iDose	case 087	B	3	3	1	3	2	3	2	2	1	1	2
reader 1	0.03125	<010	6	L3	case 087	C	2	3	1	3	3	3	3	3	1	1	1
reader 2	0.03125	<010	6	FBP	case 009	A	5	4	2	4	1	1	1	0	0	0	0
reader 2	0.03125	<010	6	iDose	case 009	B	4	3	1	4	1	1	1	2	1	0	0
reader 2	0.03125	<010	6	L3	case 009	C	3	3	1	4	3	3	3	4	1	1	1
reader 2	0.03125	<010	6	FBP	case 042	A	5	4	2	4	1	1	1	0	0	0	0
reader 2	0.03125	<010	6	iDose	case 042	B	5	4	1	4	1	1	1	0	0	0	0
reader 2	0.03125	<010	6	L3	case 042	C	5	4	1	4	1	1	1	0	0	0	0
reader 2	0.03125	<010	6	FBP	case 087	A	5	4	1	4	1	1	1	0	0	0	0
reader 2	0.03125	<010	6	iDose	case 087	B	4	2	1	3	3	4	3	1	1	1	1
reader 2	0.03125	<010	6	L3	case 087	C	2	3	1	3	2	2	1	4	2	1	0
reader 1	0.03125	<010	7	FBP	case 024	A	4	4	0	4	1	1	1	4	0	0	0
reader 1	0.03125	<010	7	iDose	case 024	B	4	4	1	4	1	2	1	2	1	0	0
reader 1	0.03125	<010	7	L3	case 024	C	2	3	1	4	2	2	1	4	1	1	2
reader 1	0.03125	<010	7	FBP	case 101	A	4	4	2	4	1	1	1	2	0	0	0
reader 1	0.03125	<010	7	iDose	case 101	B	4	3	1	4	1	1	1	2	0	0	0
reader 1	0.03125	<010	7	L3	case 101	C	3	4	1	4	1	1	1	4	0	0	0
reader 1	0.03125	<010	7	FBP	case 103	A	4	4	2	4	1	1	1	4	0	0	0
reader 1	0.03125	<010	7	iDose	case 103	B	4	4	1	4	1	1	1	2	0	0	0
reader 1	0.03125	<010	7	L3	case 103	C	4	4	1	4	1	1	1	3	0	0	0
reader 2	0.03125	<010	7	FBP	case 024	A	5	4	2	4	1	1	1	0	0	0	0
reader 2	0.03125	<010	7	iDose	case 024	B	4	3	1	4	2	2	1	2	1	1	1
reader 2	0.03125	<010	7	L3	case 024	C	3	2	1	4	2	2	1	4	1	1	1
reader 2	0.03125	<010	7	FBP	case 101	A	5	4	1	4	1	1	1	0	0	0	0
reader 2	0.03125	<010	7	iDose	case 101	B	5	4	1	4	1	1	1	3	0	0	0
reader 2	0.03125	<010	7	L3	case 101	C	5	4	1	4	1	1	1	0	0	0	0
reader 2	0.03125	<010	7	FBP	case 103	A	5	4	1	4	1	1	1	0	0	0	0
reader 2	0.03125	<010	7	iDose	case 103	B	5	4	1	4	1	1	1	2	0	0	0	schlechte Kontrastierung (zu frühe Phase)
reader 2	0.03125	<010	7	L3	case 103	C	4	4	1	4	1	1	1	0	0	0	0
reader 1	0.03125	<010	9	FBP	case 084	A	4	4	2	4	1	1	1	2	0	0	0
reader 1	0.03125	<010	9	iDose	case 084	B	3	3	1	3	2	3	2	2	2	1	1
reader 1	0.03125	<010	9	L3	case 084	C	2	2	1	3	2	3	2	4	2	1	1
reader 2	0.03125	<010	9	FBP	case 084	A	5	4	1	4	1	1	1	0	0	0	0
reader 2	0.03125	<010	9	iDose	case 084	B	4	3	1	4	3	3	3	1	2	1	1
reader 2	0.03125	<010	9	L3	case 084	C	3	3	1	4	1	1	1	4	2	2	1
reader 1	0.03125	<025	12	FBP	case 088	A	4	4	2	4	1	1	1	4	0	0	0
reader 1	0.03125	<025	12	iDose	case 088	B	4	3	1	4	1	2	1	2	1	0	0
reader 1	0.03125	<025	12	L3	case 088	C	2	3	1	4	2	3	2	4	1	1	1
reader 2	0.03125	<025	12	FBP	case 088	A	5	4	1	4	1	1	1	0	0	0	0
reader 2	0.03125	<025	12	iDose	case 088	B	4	3	1	3	2	2	1	1	1	1	1
reader 2	0.03125	<025	12	L3	case 088	C	4	2	2	3	2	2	1	4	1	0	0
reader 1	0.03125	<025	15	FBP	case 074	A	4	4	2	4	1	1	1	2	0	0	0
reader 1	0.03125	<025	15	iDose	case 074	B	4	4	1	4	1	2	1	2	2	0	0
reader 1	0.03125	<025	15	L3	case 074	C	2	2	2	4	1	2	1	4	2	0	0
reader 2	0.03125	<025	15	FBP	case 074	A	5	4	1	4	1	1	1	0	0	0	0
reader 2	0.03125	<025	15	iDose	case 074	B	4	3	1	4	2	2	1	2	1	1	1
reader 2	0.03125	<025	15	L3	case 074	C	4	3	1	4	1	1	1	4	2	1	1
reader 1	0.0625	<010	7	FBP	case 003	D	4	4	2	4	1	1	1	2	0	0	0
reader 1	0.0625	<010	7	iDose	case 003	E	4	3	1	4	1	1	1	3	0	0	0
reader 1	0.0625	<010	7	L3	case 003	F	3	2	1	4	1	1	1	4	2	1	1
reader 1	0.0625	<010	7	FBP	case 079	D	3	3	2	3	2	3	2	2	2	1	1
reader 1	0.0625	<010	7	iDose	case 079	E	3	2	2	3	3	3	2	1	2	1	1
reader 1	0.0625	<010	7	L3	case 079	F	2	2	2	3	4	4	3	3	2	1	1
reader 1	0.0625	<010	7	FBP	case 100	D	4	4	2	4	1	1	1	2	1	1	2
reader 1	0.0625	<010	7	iDose	case 100	E	3	3	1	3	2	2	1	1	1	1	1
reader 1	0.0625	<010	7	L3	case 100	F	2	3	1	4	2	3	2	4	1	1	1
reader 1	0.0625	<010	7	FBP	case 106	D	4	4	2	4	1	1	1	4	0	0	0
reader 1	0.0625	<010	7	iDose	case 106	E	4	3	1	4	1	2	1	1	2	1	1
reader 1	0.0625	<010	7	L3	case 106	F	2	2	1	3	2	3	2	3	1	1	1
reader 2	0.0625	<010	7	FBP	case 003	D	5	4	2	4	1	1	1	0	0	0	0
reader 2	0.0625	<010	7	iDose	case 003	E	4	3	1	4	2	2	1	3	1	1	1
reader 2	0.0625	<010	7	L3	case 003	F	3	3	1	4	1	1	1	4	1	1	1
reader 2	0.0625	<010	7	FBP	case 079	D	4	2	2	4	2	2	1	1	2	1	1
reader 2	0.0625	<010	7	iDose	case 079	E	3	2	2	3	3	4	3	1	2	1	1
reader 2	0.0625	<010	7	L3	case 079	F	3	2	2	3	3	4	3	4	2	1	1
reader 2	0.0625	<010	7	FBP	case 100	D	5	4	1	4	1	1	1	0	0	0	0
reader 2	0.0625	<010	7	iDose	case 100	E	5	3	1	4	3	3	2	1	1	1	1
reader 2	0.0625	<010	7	L3	case 100	F	4	3	1	4	3	4	3	4	1	1	1
reader 2	0.0625	<010	7	FBP	case 106	D	5	4	1	4	1	1	1	0	0	0	0
reader 2	0.0625	<010	7	iDose	case 106	E	4	2	1	4	2	2	1	1	1	1	1
reader 2	0.0625	<010	7	L3	case 106	F	4	4	1	4	3	3	2	4	1	1	1
reader 1	0.0625	<010	9	FBP	case 105	D	4	4	2	4	1	1	1	4	0	0	0
reader 1	0.0625	<010	9	iDose	case 105	E	4	3	1	3	2	2	1	1	2	1	1
reader 1	0.0625	<010	9	L3	case 105	F	2	3	2	3	3	4	3	4	2	1	1
reader 1	0.0625	<010	9	FBP	case 107	D	4	4	2	4	1	1	1	4	0	0	0
reader 1	0.0625	<010	9	iDose	case 107	E	4	3	1	4	1	2	1	2	2	0	0
reader 1	0.0625	<010	9	L3	case 107	F	3	3	1	4	2	2	1	4	2	0	0
reader 2	0.0625	<010	9	FBP	case 105	D	5	4	1	4	1	1	1	0	0	0	0
reader 2	0.0625	<010	9	iDose	case 105	E	4	3	1	4	3	3	2	1	2	1	1
reader 2	0.0625	<010	9	L3	case 105	F	5	3	1	4	2	3	2	3	2	1	1
reader 2	0.0625	<010	9	FBP	case 107	D	5	4	1	4	1	1	1	4	0	0	0
reader 2	0.0625	<010	9	iDose	case 107	E	4	3	1	4	1	1	1	1	2	1	1
reader 2	0.0625	<010	9	L3	case 107	F	4	4	1	4	1	1	1	3	0	0	0
reader 1	0.0625	<025	11	FBP	case 087	D	4	3	2	4	2	2	1	2	1	1	1
reader 1	0.0625	<025	11	iDose	case 087	E	3	3	2	3	3	3	2	2	1	1	1
reader 1	0.0625	<025	11	L3	case 087	F	2	2	1	3	3	4	3	3	1	1	2
reader 1	0.0625	<025	11	FBP	case 102	D	4	3	2	4	1	2	1	2	1	1	2
reader 1	0.0625	<025	11	iDose	case 102	E	3	3	1	3	2	2	1	2	1	1	1
reader 1	0.0625	<025	11	L3	case 102	F	2	2	1	3	3	3	3	3	1	1	1
reader 2	0.0625	<025	11	FBP	case 087	D	4	3	2	4	2	2	1	1	1	0	0
reader 2	0.0625	<025	11	iDose	case 087	E	4	3	1	3	3	3	2	2	2	1	1
reader 2	0.0625	<025	11	L3	case 087	F	3	2	2	3	2	4	2	4	1	1	1
reader 2	0.0625	<025	11	FBP	case 102	D	4	3	2	4	1	1	1	1	1	0	0
reader 2	0.0625	<025	11	iDose	case 102	E	4	3	1	4	3	3	2	1	1	1	1
reader 2	0.0625	<025	11	L3	case 102	F	3	2	1	3	3	4	3	4	1	1	1
reader 1	0.0625	<025	12	FBP	case 042	D	4	4	2	4	1	1	1	2	0	0	0
reader 1	0.0625	<025	12	iDose	case 042	E	4	3	2	4	2	2	1	3	1	1	0
reader 1	0.0625	<025	12	L3	case 042	F	3	3	1	4	2	2	1	4	1	1	1
reader 2	0.0625	<025	12	FBP	case 042	D	5	4	1	4	1	1	1	0	0	0	0
reader 2	0.0625	<025	12	iDose	case 042	E	4	2	1	4	1	1	1	1	1	1	1
reader 2	0.0625	<025	12	L3	case 042	F	4	2	1	4	2	2	2	4	1	1	1
reader 1	0.0625	<025	13	FBP	case 009	D	4	4	2	4	1	1	1	2	0	0	0
reader 1	0.0625	<025	13	iDose	case 009	E	4	3	2	3	1	2	1	2	1	1	1
reader 1	0.0625	<025	13	L3	case 009	F	2	2	1	3	2	3	2	4	1	1	1
reader 2	0.0625	<025	13	FBP	case 009	D	5	4	2	4	1	1	1	0	0	0	0
reader 2	0.0625	<025	13	iDose	case 009	E	4	3	2	4	2	3	2	2	1	1	1
reader 2	0.0625	<025	13	L3	case 009	F	3	3	2	3	3	3	2	4	1	1	1
reader 1	0.0625	<025	14	FBP	case 101	D	4	4	2	4	1	1	1	2	0	0	0
reader 1	0.0625	<025	14	iDose	case 101	E	4	3	1	4	1	1	1	2	2	2	2
reader 1	0.0625	<025	14	L3	case 101	F	2	3	1	3	2	3	2	4	2	1	1
reader 1	0.0625	<025	14	FBP	case 103	D	4	4	2	4	1	1	1	2	0	0	0
reader 1	0.0625	<025	14	iDose	case 103	E	3	3	1	4	1	1	1	2	0	0	0
reader 1	0.0625	<025	14	L3	case 103	F	3	4	1	4	1	1	1	4	0	0	0
reader 2	0.0625	<025	14	FBP	case 101	D	5	4	1	4	1	1	1	0	0	0	0
reader 2	0.0625	<025	14	iDose	case 101	E	4	3	1	4	2	2	1	1	2	1	0
reader 2	0.0625	<025	14	L3	case 101	F	5	4	1	4	1	1	1	0	0	0	0
reader 2	0.0625	<025	14	FBP	case 103	D	5	4	1	4	1	1	1	0	0	0	0
reader 2	0.0625	<025	14	iDose	case 103	E	5	4	1	4	1	1	1	1	0	0	0
reader 2	0.0625	<025	14	L3	case 103	F	4	4	1	4	1	1	1	4	0	0	0
reader 1	0.0625	<025	15	FBP	case 024	D	4	4	2	4	1	2	1	2	1	2	2
reader 1	0.0625	<025	15	iDose	case 024	E	3	3	1	3	3	3	2	1	1	1	1
reader 1	0.0625	<025	15	L3	case 024	F	2	2	1	3	3	3	3	3	1	1	1
reader 2	0.0625	<025	15	FBP	case 024	D	5	4	1	4	1	1	1	0	0	0	0
reader 2	0.0625	<025	15	iDose	case 024	E	4	4	1	4	1	1	1	3	2	1	1
reader 2	0.0625	<025	15	L3	case 024	F	2	2	1	3	3	3	2	4	1	1	1
reader 1	0.0625	<025	19	FBP	case 084	D	4	3	2	4	1	2	1	2	2	0	0
reader 1	0.0625	<025	19	iDose	case 084	E	3	3	1	3	2	3	2	1	2	1	1
reader 1	0.0625	<025	19	L3	case 084	F	2	2	2	3	3	3	2	3	2	1	1
reader 2	0.0625	<025	19	FBP	case 084	D	5	4	1	4	1	1	1	0	0	0	0
reader 2	0.0625	<025	19	iDose	case 084	E	4	3	2	3	3	3	2	1	2	1	1
reader 2	0.0625	<025	19	L3	case 084	F	3	3	1	4	2	2	2	4	2	1	1
reader 1	0.0625	<025	24	FBP	case 088	D	4	4	2	4	1	1	1	2	0	0	0
reader 1	0.0625	<025	24	iDose	case 088	E	3	3	1	3	2	2	1	2	1	1	1
reader 1	0.0625	<025	24	L3	case 088	F	2	2	1	3	2	3	2	3	1	1	1
reader 2	0.0625	<025	24	FBP	case 088	D	5	4	1	4	1	1	1	0	0	0	0
reader 2	0.0625	<025	24	iDose	case 088	E	4	3	2	3	3	3	2	1	1	1	1
reader 2	0.0625	<025	24	L3	case 088	F	4	2	2	3	4	4	3	4	1	1	1
reader 1	0.0625	<060	30	FBP	case 074	D	4	4	2	4	1	1	1	2	0	0	0
reader 1	0.0625	<060	30	iDose	case 074	E	4	3	1	4	2	2	1	2	2	1	1
reader 1	0.0625	<060	30	L3	case 074	F	2	3	1	4	2	3	2	4	1	1	1
reader 2	0.0625	<060	30	FBP	case 074	D	5	4	1	4	1	1	1	0	0	0	0
reader 2	0.0625	<060	30	iDose	case 074	E	4	3	2	3	2	2	1	1	2	1	0
reader 2	0.0625	<060	30	L3	case 074	F	4	3	2	4	2	2	1	3	2	1	1
reader 1	0.125	<025	13	FBP	case 003	G	4	4	2	4	1	1	1	2	0	0	0
reader 1	0.125	<025	13	iDose	case 003	H	4	3	2	3	2	2	1	2	1	1	1
reader 1	0.125	<025	13	L3	case 003	I	2	3	1	3	2	2	2	4	1	1	1
reader 1	0.125	<025	13	FBP	case 079	G	3	3	2	3	2	3	2	2	2	1	1
reader 1	0.125	<025	13	iDose	case 079	H	2	2	2	2	3	4	3	1	2	1	1
reader 1	0.125	<025	13	L3	case 079	I	2	2	2	2	4	4	3	3	2	1	1
reader 1	0.125	<025	13	FBP	case 106	G	4	4	2	4	1	1	1	2	0	0	0
reader 1	0.125	<025	13	iDose	case 106	H	3	3	2	3	2	3	2	2	2	1	1
reader 1	0.125	<025	13	L3	case 106	I	2	2	1	3	2	3	2	3	1	2	2
reader 2	0.125	<025	13	FBP	case 003	G	5	4	2	4	1	1	1	0	0	0	0
reader 2	0.125	<025	13	iDose	case 003	H	4	3	2	4	3	3	2	1	1	1	1
reader 2	0.125	<025	13	L3	case 003	I	2	3	1	4	3	3	2	4	1	1	1
reader 2	0.125	<025	13	FBP	case 079	G	4	4	2	4	2	4	2	1	2	2	1
reader 2	0.125	<025	13	iDose	case 079	H	2	1	2	1	4	4	4	1	2	1	1
reader 2	0.125	<025	13	L3	case 079	I	1	1	2	2	4	4	4	4	2	1	2
reader 2	0.125	<025	13	FBP	case 106	G	5	4	1	4	1	1	1	0	0	0	0
reader 2	0.125	<025	13	iDose	case 106	H	4	3	1	4	3	3	2	1	1	1	1
reader 2	0.125	<025	13	L3	case 106	I	2	2	2	3	3	4	3	4	2	1	1
reader 1	0.125	<025	15	FBP	case 100	G	4	4	2	4	1	1	1	2	0	0	0
reader 1	0.125	<025	15	iDose	case 100	H	4	3	2	3	2	2	2	2	1	1	1
reader 1	0.125	<025	15	L3	case 100	I	2	3	1	3	3	3	3	3	1	1	1
reader 2	0.125	<025	15	FBP	case 100	G	5	4	2	4	1	1	1	0	0	0	0
reader 2	0.125	<025	15	iDose	case 100	H	4	3	2	3	3	3	2	1	1	1	1
reader 2	0.125	<025	15	L3	case 100	I	4	3	1	4	3	4	3	3	1	1	1
reader 1	0.125	<025	18	FBP	case 105	G	4	3	2	4	1	2	1	2	2	0	0
reader 1	0.125	<025	18	iDose	case 105	H	3	2	2	3	2	3	2	2	2	1	1
reader 1	0.125	<025	18	L3	case 105	I	2	2	1	3	3	4	3	3	1	1	1
reader 2	0.125	<025	18	FBP	case 105	G	5	4	1	4	1	1	1	0	0	0	0
reader 2	0.125	<025	18	iDose	case 105	H	4	3	2	3	3	4	3	1	2	1	1
reader 2	0.125	<025	18	L3	case 105	I	2	2	2	3	3	4	3	4	2	1	1
reader 1	0.125	<025	19	FBP	case 107	G	4	3	2	4	1	2	1	2	2	0	0
reader 1	0.125	<025	19	iDose	case 107	H	3	3	2	3	2	2	2	1	2	2	2
reader 1	0.125	<025	19	L3	case 107	I	2	3	1	3	2	3	2	4	2	2	2
reader 2	0.125	<025	19	FBP	case 107	G	5	4	1	4	1	1	1	0	0	0	0
reader 2	0.125	<025	19	iDose	case 107	H	4	3	1	4	1	1	1	2	2	2	1
reader 2	0.125	<025	19	L3	case 107	I	3	3	1	4	2	2	2	3	2	2	1
reader 1	0.125	<025	22	FBP	case 102	G	4	3	2	4	2	2	1	2	1	1	2
reader 1	0.125	<025	22	iDose	case 102	H	3	3	1	3	2	3	2	2	1	1	1
reader 1	0.125	<025	22	L3	case 102	I	2	3	1	3	3	4	3	3	1	1	1
reader 2	0.125	<025	22	FBP	case 102	G	5	4	2	4	2	2	1	2	1	1	1
reader 2	0.125	<025	22	iDose	case 102	H	3	2	1	3	3	4	3	1	1	1	1
reader 2	0.125	<025	22	L3	case 102	I	3	2	1	3	4	4	4	3	1	1	1
reader 1	0.125	<025	23	FBP	case 087	G	3	3	2	4	2	2	2	1	1	1	1
reader 1	0.125	<025	23	iDose	case 087	H	3	3	2	3	3	3	3	1	1	1	1
reader 1	0.125	<025	23	L3	case 087	I	2	2	1	2	3	4	3	3	1	1	2
reader 2	0.125	<025	23	FBP	case 087	G	4	4	2	4	3	3	1	1	1	1	1
reader 2	0.125	<025	23	iDose	case 087	H	3	2	2	2	4	4	4	1	2	1	1
reader 2	0.125	<025	23	L3	case 087	I	3	2	2	3	4	4	4	4	1	1	1
reader 1	0.125	<025	24	FBP	case 042	G	4	4	2	4	1	1	1	2	0	0	0
reader 1	0.125	<025	24	iDose	case 042	H	3	3	1	3	2	3	2	2	1	1	1
reader 1	0.125	<025	24	L3	case 042	I	2	3	1	3	2	3	3	4	1	1	1
reader 2	0.125	<025	24	FBP	case 042	G	5	4	1	4	1	1	1	0	0	0	0
reader 2	0.125	<025	24	iDose	case 042	H	4	2	1	4	2	2	1	1	1	1	1
reader 2	0.125	<025	24	L3	case 042	I	4	3	1	4	3	4	3	3	1	1	1
reader 1	0.125	<025	25	FBP	case 009	G	4	4	2	4	1	1	1	2	0	0	0
reader 1	0.125	<025	25	iDose	case 009	H	3	2	2	3	2	3	2	2	1	1	1
reader 1	0.125	<025	25	L3	case 009	I	2	2	2	3	2	3	2	3	1	1	1
reader 2	0.125	<025	25	FBP	case 009	G	5	4	2	4	1	1	1	0	0	0	0
reader 2	0.125	<025	25	iDose	case 009	H	4	3	2	3	3	4	2	1	1	1	1
reader 2	0.125	<025	25	L3	case 009	I	2	3	2	3	4	4	3	4	1	1	1
reader 1	0.125	<060	28	FBP	case 101	G	4	4	2	4	1	2	1	2	2	0	0
reader 1	0.125	<060	28	iDose	case 101	H	3	3	1	3	2	2	1	2	2	1	1
reader 1	0.125	<060	28	L3	case 101	I	2	2	1	3	3	3	3	4	2	1	1
reader 1	0.125	<060	28	FBP	case 103	G	4	4	2	4	1	1	1	3	0	0	0
reader 1	0.125	<060	28	iDose	case 103	H
reader 1	0.125	<060	28	L3	case 103	I	4	3	1	3	2	2	1	2	2	2	2
reader 2	0.125	<060	28	FBP	case 101	G	5	4	1	4	1	1	1	0	0	0	0
reader 2	0.125	<060	28	iDose	case 101	H	4	2	1	4	1	1	1	1	2	1	1
reader 2	0.125	<060	28	L3	case 101	I	4	3	1	4	2	2	1	4	2	1	1
reader 2	0.125	<060	28	FBP	case 103	G	5	4	1	4	1	1	1	0	0	0	0	schlechte Kontrastierung (zu frühe Phase)
reader 2	0.125	<060	28	iDose	case 103	H
reader 2	0.125	<060	28	L3	case 103	I	4	3	2	4	1	1	1	1	0	0	0	schlechte Kontrastierung (zu frühe Phase)
reader 1	0.125	<060	29	FBP	case 024	G	4	4	2	4	1	2	1	2	1	0	0
reader 1	0.125	<060	29	iDose	case 024	H	3	2	2	2	3	3	2	1	1	1	1
reader 1	0.125	<060	29	L3	case 024	I	2	2	2	2	3	4	3	3	1	1	1
reader 2	0.125	<060	29	FBP	case 024	G	5	4	1	4	1	1	1	0	0	0	0
reader 2	0.125	<060	29	iDose	case 024	H	4	3	2	3	3	3	2	2	1	1	1
reader 2	0.125	<060	29	L3	case 024	I	2	2	2	3	2	3	2	4	2	1	1
reader 1	0.125	<060	38	FBP	case 084	G	4	3	2	4	1	2	1	2	2	1	1
reader 1	0.125	<060	38	iDose	case 084	H	3	3	2	2	3	3	2	1	2	1	1
reader 1	0.125	<060	38	L3	case 084	I	2	2	2	3	3	3	3	3	2	1	1
reader 2	0.125	<060	38	FBP	case 084	G	5	4	1	4	1	1	1	0	0	0	0
reader 2	0.125	<060	38	iDose	case 084	H	3	2	2	2	4	4	3	1	2	1	1
reader 2	0.125	<060	38	L3	case 084	I	2	2	2	2	4	4	4	4	2	1	1
reader 1	0.125	<060	48	FBP	case 088	G	4	4	2	4	1	2	1	2	2	0	0
reader 1	0.125	<060	48	iDose	case 088	H	3	3	2	3	2	3	2	2	1	1	1
reader 1	0.125	<060	48	L3	case 088	I	2	2	2	2	3	4	3	3	1	1	1
reader 2	0.125	<060	48	FBP	case 088	G	5	4	1	4	1	1	1	0	0	0	0
reader 2	0.125	<060	48	iDose	case 088	H	3	2	2	3	3	3	2	1	1	1	1
reader 2	0.125	<060	48	L3	case 088	I	2	2	2	3	3	4	3	4	1	1	1
reader 1	0.125	<060	60	FBP	case 074	G	4	3	2	4	1	2	1	2	2	0	0
reader 1	0.125	<060	60	iDose	case 074	H	3	3	2	3	2	3	2	1	1	1	1
reader 1	0.125	<060	60	L3	case 074	I	2	2	2	2	3	3	2	3	1	1	1
reader 2	0.125	<060	60	FBP	case 074	G	5	4	1	4	1	1	1	0	0	0	0
reader 2	0.125	<060	60	iDose	case 074	H	4	3	2	3	2	2	1	2	1	1	1
reader 2	0.125	<060	60	L3	case 074	I	4	3	2	3	3	3	2	3	2	1	1
reader 1	0.25	<060	26	FBP	case 003	J	4	3	2	4	1	1	1	2	0	0	0
reader 1	0.25	<060	26	iDose	case 003	K	3	3	2	3	2	3	2	2	1	1	1
reader 1	0.25	<060	26	L3	case 003	L	2	2	2	3	2	3	2	3	1	1	1
reader 1	0.25	<060	26	FBP	case 106	J	4	3	2	4	2	2	1	2	2	1	1
reader 1	0.25	<060	26	iDose	case 106	K	3	2	2	3	2	3	2	1	1	1	1
reader 1	0.25	<060	26	L3	case 106	L	2	2	2	3	3	3	3	3	1	1	1
reader 2	0.25	<060	26	FBP	case 003	J	5	4	2	4	1	1	1	0	0	0	0
reader 2	0.25	<060	26	iDose	case 003	K	4	2	2	3	3	3	3	2	1	1	1
reader 2	0.25	<060	26	L3	case 003	L	1	2	2	2	4	4	4	4	1	1	1
reader 2	0.25	<060	26	FBP	case 106	J	5	3	2	3	2	2	1	2	2	1	1
reader 2	0.25	<060	26	iDose	case 106	K	4	3	2	3	2	3	2	1	2	1	1
reader 2	0.25	<060	26	L3	case 106	L	2	2	2	3	3	3	2	4	1	1	1
reader 1	0.25	<060	27	FBP	case 079	J	3	3	2	3	3	3	2	2	2	1	1
reader 1	0.25	<060	27	iDose	case 079	K	1	1	2	1	4	4	4	1	2	1	1
reader 1	0.25	<060	27	L3	case 079	L	2	2	2	2	4	4	4	2	2	1	1
reader 2	0.25	<060	27	FBP	case 079	J	3	3	2	3	3	3	3	2	2	1	1
reader 2	0.25	<060	27	iDose	case 079	K	2	2	2	1	4	4	3	2	2	1	1
reader 2	0.25	<060	27	L3	case 079	L	1	2	2	2	4	4	4	3	2	1	1
reader 1	0.25	<060	30	FBP	case 100	J	4	4	2	4	2	2	1	2	1	1	1
reader 1	0.25	<060	30	iDose	case 100	K	2	2	2	2	3	3	3	2	1	1	1
reader 1	0.25	<060	30	L3	case 100	L	2	2	2	2	3	4	3	3	1	1	1
reader 2	0.25	<060	30	FBP	case 100	J	5	2	2	4	2	2	1	1	1	1	1
reader 2	0.25	<060	30	iDose	case 100	K	3	2	2	2	4	4	4	1	1	1	1
reader 2	0.25	<060	30	L3	case 100	L	1	3	2	3	4	4	4	4	1	1	1
reader 1	0.25	<060	36	FBP	case 105	J	3	3	2	3	2	3	2	2	2	1	1
reader 1	0.25	<060	36	iDose	case 105	K	3	3	2	2	3	4	3	1	2	1	1
reader 1	0.25	<060	36	L3	case 105	L	2	2	2	2	3	3	2	3	2	1	1
reader 2	0.25	<060	36	FBP	case 105	J	4	3	2	4	2	2	1	1	2	1	1
reader 2	0.25	<060	36	iDose	case 105	K	2	2	2	2	4	4	3	2	2	1	1
reader 2	0.25	<060	36	L3	case 105	L	2	2	2	3	4	4	3	4	2	1	1
reader 1	0.25	<060	37	FBP	case 107	J	4	3	2	4	2	2	1	2	2	2	2
reader 1	0.25	<060	37	iDose	case 107	K	3	2	2	2	3	3	3	2	2	2	2
reader 1	0.25	<060	37	L3	case 107	L	2	2	1	2	3	4	3	3	2	2	2
reader 2	0.25	<060	37	FBP	case 107	J	5	4	1	4	1	1	1	0	0	0	0
reader 2	0.25	<060	37	iDose	case 107	K	3	2	2	3	3	3	2	1	2	1	1
reader 2	0.25	<060	37	L3	case 107	L	3	3	1	3	3	3	2	3	2	2	1
reader 1	0.25	<060	43	FBP	case 102	J	3	3	2	3	2	3	1	2	1	1	1
reader 1	0.25	<060	43	iDose	case 102	K	3	2	2	2	3	3	2	1	1	1	1
reader 1	0.25	<060	43	L3	case 102	L	2	2	2	2	3	4	3	3	1	1	1
reader 2	0.25	<060	43	FBP	case 102	J	4	4	2	4	2	2	1	1	1	1	0
reader 2	0.25	<060	43	iDose	case 102	K	4	2	2	3	4	4	4	1	1	1	1
reader 2	0.25	<060	43	L3	case 102	L	2	3	2	2	4	4	4	4	1	1	1
reader 1	0.25	<060	45	FBP	case 087	J	3	3	2	3	3	3	2	2	1	1	2
reader 1	0.25	<060	45	iDose	case 087	K	2	2	2	2	3	4	3	1	1	1	2
reader 1	0.25	<060	45	L3	case 087	L	2	2	2	2	4	4	4	3	1	1	1
reader 2	0.25	<060	45	FBP	case 087	J	4	1	2	3	3	4	3	1	1	1	1
reader 2	0.25	<060	45	iDose	case 087	K	3	1	2	2	4	4	3	2	1	1	1
reader 2	0.25	<060	45	L3	case 087	L	1	2	2	1	4	4	3	4	1	1	1
reader 1	0.25	<060	49	FBP	case 042	J	4	4	2	4	1	2	1	2	1	1	0
reader 1	0.25	<060	49	iDose	case 042	K	3	3	1	3	2	3	2	1	1	1	1
reader 1	0.25	<060	49	L3	case 042	L	2	3	1	3	3	4	3	3	1	1	1
reader 2	0.25	<060	49	FBP	case 042	J	5	4	2	4	1	1	1	3	1	0	0
reader 2	0.25	<060	49	iDose	case 042	K	4	3	1	3	3	3	2	1	1	1	1
reader 2	0.25	<060	49	L3	case 042	L	2	3	1	3	3	4	3	3	1	1	1
reader 1	0.25	<060	50	FBP	case 009	J	4	3	2	4	2	2	1	2	1	1	1
reader 1	0.25	<060	50	iDose	case 009	K	3	3	2	3	2	3	2	1	1	1	1
reader 1	0.25	<060	50	L3	case 009	L	2	2	1	2	3	4	3	3	1	1	1
reader 2	0.25	<060	50	FBP	case 009	J	5	4	2	4	2	2	1	1	1	0	0
reader 2	0.25	<060	50	iDose	case 009	K	3	3	2	3	3	4	3	1	1	1	1
reader 2	0.25	<060	50	L3	case 009	L	2	3	2	3	4	4	3	4	1	1	1
reader 1	0.25	<060	56	FBP	case 103	J	3	3	1	4	2	1	1	4	2	2	2
reader 1	0.25	<060	56	iDose	case 103	K	4	3	2	3	2	2	1	1	2	0	0
reader 1	0.25	<060	56	L3	case 103	L	2	2	2	2	3	3	2	3	2	2	2
reader 2	0.25	<060	56	FBP	case 103	J	5	4	1	4	1	1	1	0	0	0	0
reader 2	0.25	<060	56	iDose	case 103	K	3	3	2	3	2	3	2	1	2	2	2
reader 2	0.25	<060	56	L3	case 103	L	2	3	2	4	2	2	1	4	2	0	0	schlechte Kontrastierung (zu frühe Phase)
reader 1	0.25	<060	57	FBP	case 101	J	4	3	2	4	2	3	1	2	2	1	1
reader 1	0.25	<060	57	iDose	case 101	K	2	2	2	2	3	3	2	1	2	1	1
reader 1	0.25	<060	57	L3	case 101	L	2	3	1	3	2	3	2	4	2	1	1
reader 2	0.25	<060	57	FBP	case 101	J	4	2	2	4	1	1	1	1	2	1	1
reader 2	0.25	<060	57	iDose	case 101	K	4	3	2	3	2	2	1	1	2	2	0
reader 2	0.25	<060	57	L3	case 101	L	3	2	2	4	2	3	2	4	2	1	1
reader 1	0.25	<060	59	FBP	case 024	J	3	4	2	3	2	3	1	2	1	0	0
reader 1	0.25	<060	59	iDose	case 024	K	2	2	2	2	3	4	3	1	1	1	1
reader 1	0.25	<060	59	L3	case 024	L	2	2	2	2	3	4	3	3	1	1	1
reader 2	0.25	<060	59	FBP	case 024	J	4	3	2	3	3	3	3	2	2	1	1
reader 2	0.25	<060	59	iDose	case 024	K	2	2	2	2	4	4	4	1	1	1	1
reader 2	0.25	<060	59	L3	case 024	L	1	1	2	2	3	4	3	4	1	1	1
reader 1	0.25	<120	75	FBP	case 084	J	3	3	2	3	2	3	2	2	2	1	1
reader 1	0.25	<120	75	iDose	case 084	K	2	2	2	2	3	4	3	1	2	1	1
reader 1	0.25	<120	75	L3	case 084	L	2	2	2	2	4	4	3	3	2	1	1
reader 2	0.25	<120	75	FBP	case 084	J	5	3	2	4	3	3	2	2	2	1	1
reader 2	0.25	<120	75	iDose	case 084	K	2	1	2	2	3	3	2	1	2	1	1
reader 2	0.25	<120	75	L3	case 084	L	2	2	2	1	4	4	4	2	2	1	1
reader 1	0.25	<120	96	FBP	case 088	J	4	3	2	4	2	2	1	2	1	1	0
reader 1	0.25	<120	96	iDose	case 088	K	3	2	2	3	3	4	3	1	1	1	1
reader 1	0.25	<120	96	L3	case 088	L	2	2	2	2	4	4	4	3	1	1	1
reader 2	0.25	<120	96	FBP	case 088	J	5	4	1	4	1	1	1	0	0	0	0
reader 2	0.25	<120	96	iDose	case 088	K	3	2	2	2	4	4	4	1	1	1	1
reader 2	0.25	<120	96	L3	case 088	L	1	2	2	2	4	4	4	4	1	1	1
reader 1	0.25	hochdosis	121	FBP	case 074	J	4	3	2	3	2	3	1	2	2	1	1
reader 1	0.25	hochdosis	121	iDose	case 074	K	3	2	2	3	3	3	3	1	1	1	1
reader 1	0.25	hochdosis	121	L3	case 074	L	2	2	2	2	4	4	3	3	1	1	1
reader 2	0.25	hochdosis	121	FBP	case 074	J	5	4	1	4	1	1	1	0	0	0	0
reader 2	0.25	hochdosis	121	iDose	case 074	K	3	3	2	3	3	3	3	1	1	1	1
reader 2	0.25	hochdosis	121	L3	case 074	L	2	3	2	2	4	4	4	3	1	1	1
reader 1	0.5	<060	53	FBP	case 003	M	3	3	2	3	2	2	1	2	1	1	1
reader 1	0.5	<060	53	iDose	case 003	N	3	2	2	2	3	3	3	1	1	1	1
reader 1	0.5	<060	53	L3	case 003	O	2	2	2	2	3	3	3	3	1	1	1
reader 1	0.5	<060	53	FBP	case 106	M	3	3	2	3	2	3	2	2	2	1	1
reader 1	0.5	<060	53	iDose	case 106	N	2	2	2	2	3	4	3	1	2	1	1
reader 1	0.5	<060	53	L3	case 106	O	2	2	2	2	3	3	3	3	2	1	1
reader 2	0.5	<060	53	FBP	case 003	M	5	3	2	4	2	2	1	1	1	1	1
reader 2	0.5	<060	53	iDose	case 003	N	3	2	2	1	4	4	3	1	1	1	1
reader 2	0.5	<060	53	L3	case 003	O	1	2	2	1	4	4	4	4	1	1	1
reader 2	0.5	<060	53	FBP	case 106	M	4	4	2	4	2	2	1	1	2	1	1
reader 2	0.5	<060	53	iDose	case 106	N	4	2	2	3	4	4	3	1	1	1	1
reader 2	0.5	<060	53	L3	case 106	O	1	2	2	1	4	4	3	4	1	1	1
reader 1	0.5	<060	54	FBP	case 079	M	2	2	2	2	3	4	3	1	2	1	1
reader 1	0.5	<060	54	iDose	case 079	N	1	2	2	2	4	4	4	1	2	1	1
reader 1	0.5	<060	54	L3	case 079	O	2	2	2	2	3	4	3	3	2	1	1
reader 2	0.5	<060	54	FBP	case 079	M	3	2	2	2	3	4	2	2	2	2	1
reader 2	0.5	<060	54	iDose	case 079	N	1	1	2	1	3	4	3	3	2	2	1
reader 2	0.5	<060	54	L3	case 079	O	1	1	2	1	4	4	4	3	2	2	1
reader 1	0.5	<060	60	FBP	case 100	M	4	3	2	4	2	2	2	2	1	1	1
reader 1	0.5	<060	60	iDose	case 100	N	2	2	2	2	3	4	3	1	1	1	1
reader 1	0.5	<060	60	L3	case 100	O	2	2	2	2	4	4	4	3	1	1	1
reader 2	0.5	<060	60	FBP	case 100	M	4	3	2	4	3	3	2	1	1	1	1
reader 2	0.5	<060	60	iDose	case 100	N	3	3	2	2	4	4	3	1	1	1	1
reader 2	0.5	<060	60	L3	case 100	O	1	2	2	1	4	4	4	3	1	1	1
reader 1	0.5	<120	73	FBP	case 105	M	3	3	2	4	2	2	1	2	2	1	1
reader 1	0.5	<120	73	iDose	case 105	N	2	2	2	3	3	3	3	1	2	1	1
reader 1	0.5	<120	73	L3	case 105	O	2	2	2	2	3	4	3	3	2	1	1
reader 2	0.5	<120	73	FBP	case 105	M	4	3	2	3	3	4	3	1	2	1	1
reader 2	0.5	<120	73	iDose	case 105	N	3	3	2	3	4	4	4	1	2	1	1
reader 2	0.5	<120	73	L3	case 105	O	1	1	2	1	4	4	4	3	2	1	1
reader 1	0.5	<120	75	FBP	case 107	M	3	3	2	3	2	3	2	2	2	2	2
reader 1	0.5	<120	75	iDose	case 107	N	3	2	2	2	3	3	3	1	2	2	2
reader 1	0.5	<120	75	L3	case 107	O	2	2	2	2	3	4	3	3	2	2	2
reader 2	0.5	<120	75	FBP	case 107	M	4	3	2	3	2	2	1	1	2	0	0
reader 2	0.5	<120	75	iDose	case 107	N	3	2	2	2	4	4	4	1	2	1	1
reader 2	0.5	<120	75	L3	case 107	O	2	3	2	3	4	4	4	4	2	1	1
reader 1	0.5	<120	87	FBP	case 102	M	3	2	2	3	3	3	3	2	1	1	1
reader 1	0.5	<120	87	iDose	case 102	N	3	2	2	2	4	4	3	1	1	1	1
reader 1	0.5	<120	87	L3	case 102	O	2	2	2	2	3	4	3	3	1	1	1
reader 2	0.5	<120	87	FBP	case 102	M	4	3	2	3	4	4	4	1	1	1	1
reader 2	0.5	<120	87	iDose	case 102	N	3	2	2	2	4	4	4	1	1	1	1
reader 2	0.5	<120	87	L3	case 102	O	1	2	2	2	4	4	4	3	1	1	1
reader 1	0.5	<120	91	FBP	case 087	M	3	2	2	2	3	3	3	2	1	1	2
reader 1	0.5	<120	91	iDose	case 087	N	2	2	2	2	3	4	3	1	1	1	1
reader 1	0.5	<120	91	L3	case 087	O	2	2	2	2	3	4	3	3	1	1	1
reader 2	0.5	<120	91	FBP	case 087	M	4	2	2	3	4	4	3	2	1	1	1
reader 2	0.5	<120	91	iDose	case 087	N	2	1	2	1	4	4	4	2	1	1	1
reader 2	0.5	<120	91	L3	case 087	O	1	1	2	2	4	4	4	4	1	1	1
reader 1	0.5	<120	98	FBP	case 042	M	4	4	2	4	1	1	1	2	0	0	0
reader 1	0.5	<120	98	iDose	case 042	N	2	2	2	2	3	4	3	1	1	1	1
reader 1	0.5	<120	98	L3	case 042	O	2	2	2	2	4	4	4	3	1	1	1
reader 2	0.5	<120	98	FBP	case 042	M	4	3	1	4	3	4	2	2	1	1	1
reader 2	0.5	<120	98	iDose	case 042	N	4	2	2	2	4	4	4	1	1	1	1
reader 2	0.5	<120	98	L3	case 042	O	2	2	2	3	4	4	4	4	1	1	1
reader 1	0.5	<120	101	FBP	case 009	M	3	3	2	3	2	2	1	2	1	1	0
reader 1	0.5	<120	101	iDose	case 009	N	2	2	2	2	3	4	2	1	1	1	1
reader 1	0.5	<120	101	L3	case 009	O	2	2	2	2	3	3	2	3	1	1	1
reader 2	0.5	<120	101	FBP	case 009	M	4	3	2	3	3	4	2	1	1	1	1
reader 2	0.5	<120	101	iDose	case 009	N	2	2	2	2	4	4	3	3	1	1	1
reader 2	0.5	<120	101	L3	case 009	O	1	3	2	3	4	4	4	4	1	1	1
reader 1	0.5	<120	113	FBP	case 103	M	3	3	2	3	2	2	1	2	2	0	0
reader 1	0.5	<120	113	iDose	case 103	N	3	2	2	3	2	3	2	1	2	2	2
reader 1	0.5	<120	113	L3	case 103	O	2	3	1	3	2	3	2	3	2	2	2
reader 2	0.5	<120	113	FBP	case 103	M	5	4	1	4	1	1	1	0	0	0	0
reader 2	0.5	<120	113	iDose	case 103	N	3	2	2	3	2	2	1	2	2	0	0
reader 2	0.5	<120	113	L3	case 103	O	2	3	2	3	2	2	1	4	0	0	0	schlechte Kontrastierung (zu frühe Phase)
reader 1	0.5	<120	114	FBP	case 101	M	3	3	2	3	2	3	1	2	2	1	1
reader 1	0.5	<120	114	iDose	case 101	N	2	2	2	2	3	4	3	1	2	1	1
reader 1	0.5	<120	114	L3	case 101	O	2	2	2	2	3	4	3	3	2	1	1
reader 2	0.5	<120	114	FBP	case 101	M	5	4	1	4	1	1	1	0	0	0	0
reader 2	0.5	<120	114	iDose	case 101	N	4	3	2	3	3	3	2	1	2	1	1
reader 2	0.5	<120	114	L3	case 101	O	2	2	2	2	3	3	2	3	2	1	1
reader 1	0.5	<120	118	FBP	case 024	M	3	3	2	3	2	3	2	2	1	1	1
reader 1	0.5	<120	118	iDose	case 024	N
reader 1	0.5	<120	118	L3	case 024	O	4	3	2	3	2	3	2	1	1	1	1
reader 2	0.5	<120	118	FBP	case 024	M	4	1	2	3	3	3	2	1	1	1	1
reader 2	0.5	<120	118	iDose	case 024	N
reader 2	0.5	<120	118	L3	case 024	O	4	3	2	3	3	4	3	1	1	1	1
reader 1	0.5	hochdosis	150	FBP	case 084	M	3	3	2	3	3	3	2	2	2	1	1
reader 1	0.5	hochdosis	150	iDose	case 084	N	2	2	2	2	3	4	3	1	2	1	1
reader 1	0.5	hochdosis	150	L3	case 084	O	2	2	2	2	4	4	4	1	2	1	1
reader 2	0.5	hochdosis	150	FBP	case 084	M	4	2	2	3	3	3	3	1	2	1	1
reader 2	0.5	hochdosis	150	iDose	case 084	N	2	1	2	1	4	3	4	2	2	2	1
reader 2	0.5	hochdosis	150	L3	case 084	O	1	2	2	1	4	3	4	3	2	1	1
reader 1	0.5	hochdosis	191	FBP	case 088	M	3	3	2	3	2	3	2	2	1	1	1
reader 1	0.5	hochdosis	191	iDose	case 088	N	2	2	2	1	4	4	3	1	1	1	1
reader 1	0.5	hochdosis	191	L3	case 088	O	1	2	2	2	4	4	4	3	1	1	1
reader 2	0.5	hochdosis	191	FBP	case 088	M	4	2	2	3	3	3	2	1	1	1	1
reader 2	0.5	hochdosis	191	iDose	case 088	N	3	2	2	2	4	4	3	1	1	1	1
reader 2	0.5	hochdosis	191	L3	case 088	O	2	2	2	2	3	4	3	4	1	1	1
reader 1	0.5	hochdosis	242	FBP	case 074	M	3	3	2	3	3	3	2	1	2	1	1
reader 1	0.5	hochdosis	242	iDose	case 074	N	2	2	2	2	3	3	3	1	1	1	1
reader 1	0.5	hochdosis	242	L3	case 074	O	2	2	2	2	3	4	3	3	1	1	1
reader 2	0.5	hochdosis	242	FBP	case 074	M	4	3	2	3	3	4	3	2	1	1	1
reader 2	0.5	hochdosis	242	iDose	case 074	N	3	2	2	2	4	4	4	1	1	1	1
reader 2	0.5	hochdosis	242	L3	case 074	O	1	2	2	1	4	4	4	4	1	1	1
reader 1	1	<120	105	FBP	case 003	P	3	3	2	3	2	3	2	2	1	1	1
reader 1	1	<120	105	iDose	case 003	Q	2	2	2	2	3	4	3	1	1	1	1
reader 1	1	<120	105	L3	case 003	R	2	2	2	2	4	4	4	3	1	1	1
reader 1	1	<120	105	FBP	case 106	P	3	3	2	2	2	3	2	1	2	1	1
reader 1	1	<120	105	iDose	case 106	Q	2	2	2	2	3	4	3	1	1	1	1
reader 1	1	<120	105	L3	case 106	R	2	2	2	2	3	4	3	3	1	1	1
reader 2	1	<120	105	FBP	case 003	P	4	2	2	3	3	4	3	1	1	1	1
reader 2	1	<120	105	iDose	case 003	Q	3	2	2	1	4	4	4	1	1	1	1
reader 2	1	<120	105	L3	case 003	R	1	2	2	1	4	4	4	4	1	1	1
reader 2	1	<120	105	FBP	case 106	P	3	2	2	2	3	4	3	1	1	1	1
reader 2	1	<120	105	iDose	case 106	Q	3	2	2	1	4	4	4	2	1	1	1
reader 2	1	<120	105	L3	case 106	R	1	2	2	2	4	4	4	4	1	1	1
reader 1	1	<120	107	FBP	case 079	P	2	2	2	2	4	4	4	1	2	1	1
reader 1	1	<120	107	iDose	case 079	Q	2	2	2	1	4	4	4	1	2	1	1
reader 1	1	<120	107	L3	case 079	R	2	2	2	2	4	4	3	2	2	1	1
reader 2	1	<120	107	FBP	case 079	P	2	2	2	1	4	4	4	1	2	1	1
reader 2	1	<120	107	iDose	case 079	Q	1	1	2	1	4	4	4	2	2	1	1
reader 2	1	<120	107	L3	case 079	R	1	2	2	1	4	4	4	3	2	1	1
reader 1	1	<120	119	FBP	case 100	P	3	2	2	3	3	3	3	1	1	1	1
reader 1	1	<120	119	iDose	case 100	Q	2	2	2	2	3	4	3	1	1	1	1
reader 1	1	<120	119	L3	case 100	R	2	2	2	2	4	4	4	3	1	1	1
reader 2	1	<120	119	FBP	case 100	P	3	2	2	2	4	4	4	1	1	1	1
reader 2	1	<120	119	iDose	case 100	Q	2	2	2	1	4	4	4	2	1	1	1
reader 2	1	<120	119	L3	case 100	R	1	2	2	1	4	4	4	4	1	1	1
reader 1	1	hochdosis	145	FBP	case 105	P	3	3	2	3	3	3	3	1	2	1	1
reader 1	1	hochdosis	145	iDose	case 105	Q	2	2	2	2	3	4	3	1	2	1	1
reader 1	1	hochdosis	145	L3	case 105	R	2	2	2	2	4	4	4	3	2	1	1
reader 2	1	hochdosis	145	FBP	case 105	P	4	3	2	3	4	4	4	1	2	1	1
reader 2	1	hochdosis	145	iDose	case 105	Q	3	2	2	2	4	4	4	1	2	1	1
reader 2	1	hochdosis	145	L3	case 105	R	2	2	2	3	4	4	4	4	1	1	1
reader 1	1	hochdosis	149	FBP	case 107	P	3	2	2	3	3	3	2	2	2	2	2
reader 1	1	hochdosis	149	iDose	case 107	Q	2	2	2	2	4	4	4	1	2	2	2
reader 1	1	hochdosis	149	L3	case 107	R	2	2	2	2	4	4	4	3	2	2	2
reader 2	1	hochdosis	149	FBP	case 107	P	4	3	2	3	3	3	2	1	2	1	1
reader 2	1	hochdosis	149	iDose	case 107	Q	4	2	2	3	4	4	4	1	2	2	2
reader 2	1	hochdosis	149	L3	case 107	R	2	2	2	3	3	4	3	4	2	1	1
reader 1	1	hochdosis	173	FBP	case 102	P	2	2	2	2	3	4	3	1	1	1	1
reader 1	1	hochdosis	173	iDose	case 102	Q	2	2	2	1	4	4	4	1	1	1	1
reader 1	1	hochdosis	173	L3	case 102	R	2	2	2	2	4	4	4	3	1	1	1
reader 2	1	hochdosis	173	FBP	case 102	P	3	3	2	2	4	4	4	1	1	1	1
reader 2	1	hochdosis	173	iDose	case 102	Q	3	2	2	2	4	4	4	1	1	1	1
reader 2	1	hochdosis	173	L3	case 102	R	2	1	2	2	4	4	4	4	1	1	1
reader 1	1	hochdosis	181	FBP	case 087	P	2	2	2	2	4	4	4	1	1	1	2
reader 1	1	hochdosis	181	iDose	case 087	Q	2	2	2	1	4	4	4	1	1	1	2
reader 1	1	hochdosis	181	L3	case 087	R	2	2	2	2	4	4	4	3	1	1	2
reader 2	1	hochdosis	181	FBP	case 087	P	3	2	2	2	4	4	4	1	1	1	1
reader 2	1	hochdosis	181	iDose	case 087	Q	2	2	2	1	4	4	4	2	1	1	1
reader 2	1	hochdosis	181	L3	case 087	R	1	1	2	1	4	4	4	4	1	1	1
reader 1	1	hochdosis	195	FBP	case 042	P	3	3	2	3	3	3	3	1	1	1	1
reader 1	1	hochdosis	195	iDose	case 042	Q	2	2	2	2	4	4	4	1	1	1	1
reader 1	1	hochdosis	195	L3	case 042	R	2	2	2	2	3	4	3	3	1	1	1
reader 2	1	hochdosis	195	FBP	case 042	P	4	2	2	3	4	4	4	2	1	1	1
reader 2	1	hochdosis	195	iDose	case 042	Q	3	2	2	2	4	4	4	1	1	1	1
reader 2	1	hochdosis	195	L3	case 042	R	1	1	2	2	4	4	4	4	1	1	1
reader 1	1	hochdosis	201	FBP	case 009	P	3	2	2	3	2	3	2	1	1	1	1
reader 1	1	hochdosis	201	iDose	case 009	Q	2	2	2	2	3	3	3	1	1	1	1
reader 1	1	hochdosis	201	L3	case 009	R	2	2	2	2	4	4	4	3	1	1	1
reader 2	1	hochdosis	201	FBP	case 009	P	4	2	2	3	4	4	3	2	1	1	1
reader 2	1	hochdosis	201	iDose	case 009	Q	2	2	2	2	4	4	4	2	1	1	1
reader 2	1	hochdosis	201	L3	case 009	R	1	2	2	2	4	4	4	4	1	1	1
reader 1	1	hochdosis	225	FBP	case 103	P	3	2	2	3	2	3	1	1	2	2	2
reader 1	1	hochdosis	225	iDose	case 103	Q	2	2	2	2	2	3	2	1	2	2	2
reader 1	1	hochdosis	225	L3	case 103	R	2	2	2	3	2	3	2	3	2	2	2
reader 2	1	hochdosis	225	FBP	case 103	P	4	2	2	3	2	2	1	1	2	0	0	schlechte Kontrastierung (zu frühe Phase)
reader 2	1	hochdosis	225	iDose	case 103	Q	3	2	2	3	2	2	1	1	2	0	0
reader 2	1	hochdosis	225	L3	case 103	R	2	2	2	2	2	2	1	2	0	0	0
reader 1	1	hochdosis	227	FBP	case 101	P	3	3	2	3	2	3	2	2	2	1	1
reader 1	1	hochdosis	227	iDose	case 101	Q	2	2	2	2	3	4	3	1	2	1	1
reader 1	1	hochdosis	227	L3	case 101	R	2	2	2	2	4	4	4	3	2	1	1
reader 2	1	hochdosis	227	FBP	case 101	P	4	2	2	3	3	4	3	2	2	1	1
reader 2	1	hochdosis	227	iDose	case 101	Q	3	2	2	2	4	4	4	1	2	1	1
reader 2	1	hochdosis	227	L3	case 101	R	1	1	2	2	4	4	4	4	2	1	1
reader 1	1	hochdosis	235	FBP	case 024	P	2	2	2	2	4	4	4	1	1	1	1
reader 1	1	hochdosis	235	iDose	case 024	Q	1	2	2	1	4	4	3	1	1	1	1
reader 1	1	hochdosis	235	L3	case 024	R	2	2	2	3	3	4	3	3	1	1	1
reader 2	1	hochdosis	235	FBP	case 024	P	2	1	2	1	4	4	4	2	1	1	1
reader 2	1	hochdosis	235	iDose	case 024	Q	1	1	2	1	4	4	4	1	1	1	1
reader 2	1	hochdosis	235	L3	case 024	R	1	1	2	1	4	4	4	3	1	1	1
reader 1	1	hochdosis	300	FBP	case 084	P	3	2	2	3	2	3	2	2	2	1	1
reader 1	1	hochdosis	300	iDose	case 084	Q	2	2	2	2	3	3	3	1	2	1	1
reader 1	1	hochdosis	300	L3	case 084	R	2	2	2	2	4	4	4	3	2	1	1
reader 2	1	hochdosis	300	FBP	case 084	P	3	1	2	2	4	4	4	1	2	1	1
reader 2	1	hochdosis	300	iDose	case 084	Q	2	1	2	1	4	4	4	1	2	1	1
reader 2	1	hochdosis	300	L3	case 084	R	1	1	2	1	4	4	4	4	2	1	1
reader 1	1	hochdosis	382	FBP	case 088	P	3	3	2	3	3	3	3	2	1	1	1
reader 1	1	hochdosis	382	iDose	case 088	Q	2	2	2	1	4	4	3	1	1	1	1
reader 1	1	hochdosis	382	L3	case 088	R	2	2	2	2	4	4	4	3	1	1	1
reader 2	1	hochdosis	382	FBP	case 088	P	3	2	2	2	3	4	3	2	1	1	1
reader 2	1	hochdosis	382	iDose	case 088	Q	2	2	2	1	4	4	4	1	1	1	1
reader 2	1	hochdosis	382	L3	case 088	R	2	2	2	2	4	4	4	4	1	1	1
reader 1	1	hochdosis	483	FBP	case 074	P	3	3	2	3	2	3	2	1	1	1	1
reader 1	1	hochdosis	483	iDose	case 074	Q	2	2	2	2	3	4	3	1	1	1	1
reader 1	1	hochdosis	483	L3	case 074	R	2	2	2	2	3	4	3	3	1	1	1
reader 2	1	hochdosis	483	FBP	case 074	P	4	2	2	2	4	4	4	2	1	1	1
reader 2	1	hochdosis	483	iDose	case 074	Q	3	2	2	2	4	4	4	2	1	1	1
reader 2	1	hochdosis	483	L3	case 074	R	1	2	2	1	4	4	4	3	1	1	1

## Sheet: Zusammenfassungen
MITTELWERT	Dosisstufe	Image noise		klass. Artefakte		Ring-artefakte		Image Quality		Diag. Confidence		Diag. Confidence zentral		Diag. Confidence peripher		Artificial Image Appearance		richtig erkannte PE											gesamt	zentral	peripher
FBP	1/32	4.5	0.5	3.9375	0.242061	1.4375	0.609175	4	0	1.03125	0.173993	1.0625	0.242061	1	0	2.75		dose level		0.03125	0.0625	0.125	0.25	0.5	1		FPB 100%	iDose 100%	< 0,01
iDose	1/32	4.125	0.544862	3.5	0.559017	1.03125	0.173993	3.78125	0.413399	1.5	0.661438	1.75	0.866025	1.34375	0.642718	1.93103			central	0.0645161	0.290323	0.354839	0.806452	0.935484	1		FPB 100%	L3 100%	<0,01
L3	1/32	3.34375	1.13494	3.25	0.790569	1.125	0.330719	3.84375	0.363092	1.4375	0.658478	1.6875	0.807678	1.28125	0.571969	3.66667		FPB	segmental	0.0322581	0.16129	0.225806	0.741935	0.870968	1		FBP 100%	FPB 50%	< 0,01
																			subsegmental	0.0322581	0.0967742	0.193548	0.645161	0.83871	1		FBP 100%	iDose 25%	< 0.05
FBP	1/16	4.375	0.544862	3.75	0.5	1.65625	0.474959	3.96875	0.173993	1.125	0.330719	1.25	0.5	1.03125	0.173993	2.25			central	0.580645	0.870968	1	1	1	1		FPB 100%	L3 25%	n.s.
iDose	1/16	3.78125	0.543965	2.9375	0.428478	1.28125	0.449609	3.5625	0.496078	2	0.790569	2.1875	0.807678	1.40625	0.5511	1.5625		iDose	segmental	0.419355	0.870968	1	1	1	1		L3 25%	iDose 25%	< 0,05	< 0,01	< 0,05
L3	1/16	2.9375	0.933324	2.6875	0.726184	1.25	0.433013	3.5	0.5	2.28125	0.837943	2.71875	1.03786	2	0.75	3.67742			subsegmental	0.419355	0.774194	1	0.967742	1	1		FPB 100%	L3 12.5%	< 0,05
																			central	0.580645	0.903226	1	1	1	1		FPB 100%	iDose 12.5%	< 0,01
FBP	1/8	4.375	0.599479	3.78125	0.413399	1.6875	0.463512	3.96875	0.173993	1.21875	0.5	1.53125	0.747391	1.09375	0.291481	1.89474		IMR	segmental	0.516129	0.870968	1	1	1	1		iDose 100%	L3 100%	n.s.	n.s.	n.s.
iDose	1/8	3.33333	0.596285	2.6	0.553775	1.73333	0.442217	2.93333	0.679869	2.53333	0.763035	2.9	0.830662	2.1	0.763035	1.4			subsegmental	0.483871	0.870968	1	1	1	1		iDose 100%	L3 50%	n.s.	n.s.	n.s.
L3	1/8	2.4375	0.826797	2.40625	0.5511	1.5	0.5	2.96875	0.636611	2.84375	0.754544	3.3125	0.807678	2.65625	0.814301	3.34375											iDose 100%	L3 25%	< 0,05 (knapp)	n.s.	< 0,01
																		90-100%	80-89%	70-79%		50-69%		0-49%			iDose 100%	iDose 25%	< 0,01
FBP	1/4	4.0625	0.747391	3.21875	0.695269	1.84375	0.363092	3.65625	0.474959	1.90625	0.658478	2.125	0.845484	1.34375	0.649519	1.88889											iDose 100%	iDose 50%	n.s.
iDose	1/4	2.84375	0.754544	2.25	0.612372	1.9375	0.242061	2.4375	0.609175	3	0.707107	3.375	0.599479	2.6875	0.807678	1.21875											iDose 50%	L3 50%	n.s.	n.s.
L3	1/4	1.875	0.484123	2.25	0.5	1.8125	0.390312	2.375	0.695971	3.34375	0.689627	3.6875	0.526634	3.03125	0.80949	3.3125											L3 100%	L3 50%	< 0,05	< 0,05	< 0,05
																											iDose 12,5	L3 12,5	< 0,01
FBP	1/2	3.59375	0.700864	2.84375	0.666585	1.90625	0.291481	3.1875	0.582961	2.46875	0.75	2.8125	0.905172	1.9375	0.829156	1.6		case 103 von reader 2 nicht ausgewertet (zu schlechte Kontrastierung)
iDose	1/2	2.53333	0.763035	2	0.447214	2	0	2.03333	0.604612	3.43333	0.61554	3.7	0.525991	3.1	0.7	1.23333		case 103 fehlt bei iDose 1/8 bei beiden
L3	1/2	1.78125	0.738849	2.09375	0.521978	1.96875	0.173993	2	0.661438	3.40625	0.695971	3.71875	0.51444	3.28125	0.829156	3.09375		case 024 fehlt bei iDose 1/2 bei beiden
FBP	1	3.0625	0.658478	2.25	0.559017	2	0	2.5	0.612372	3.15625	0.768013	3.53125	0.555512	3	0.918027	1.34375
iDose	1	2.21875	0.648767	1.90625	0.291481	2	0	1.65625	0.592103	3.625	0.599479	3.84375	0.440835	3.53125	0.706416	1.1875
L3	1	1.65625	0.474959	1.8125	0.390312	2	0	1.90625	0.578758	3.71875	0.571969	3.90625	0.384006	3.65625	0.689627	3.3125
MEDIAN	Dosisstufe	Image noise		klass. Artefakte		Ring-artefakte		Image Quality		Diag. Confidence		Diag. Confidence zentral		Diag. Confidence peripher		Artificial Image Appearance
FBP	1/32	4.5		4		1.5		4		1		1		1		2
iDose	1/32	4		4		1		4		1		1.5		1		2
L3	1/32	3		3		1		4		1		1		1		4
FBP	1/16	4		4		2		4		1		1		1		2
iDose	1/16	4		3		1		4		2		2		1		1
L3	1/16	3		3		1		3.5		2		3		2		4
FBP	1/8	4		4		2		4		1		1		1		2
iDose	1/8	3		3		2		3		2.5		3		2		1
L3	1/8	2		2		1.5		3		3		3.5		3		3
FBP	1/4	4		3		2		4		2		2		1		2
iDose	1/4	3		2		2		2.5		3		3		3		1
L3	1/4	2		2		2		2		3		4		3		3
FBP	1/2	4		3		2		3		2.5		3		2		2
iDose	1/2	2.5		2		2		2		3.5		4		3		1
L3	1/2	2		2		2		2		3.5		4		3		3
FBP	1	3		2		2		3		3		4		3		1
iDose	1	2		2		2		2		4		4		4		1
L3	1	2		2		2		2		4		4		4		3

## Sheet: Patientendaten
case	LE ja	LE nein	CTDIvol (mGy)	DLP (mGy*cm)	kV	mAs	Effective Dose (mSv)	BMI ???		Conversion Factor Chest	0.0145
LE case 107	x		2.66	110	100	74	1.595	0.199375		0.0498437	0.0996875	0.199375	0.39875	0.7975
LE case 106	x		2.09	77.5	100	52	1.12375	0.140469		0.0351172	0.0702344	0.140469	0.280938	0.561875
LE case 105	x		2.92	111	100	72	1.6095	0.201188		0.0502969	0.100594	0.201188	0.402375	0.80475
LE case 103	x		4.52	183	100	111	2.6535	0.331688		0.0829219	0.165844	0.331688	0.663375	1.32675
LE case 102	x		3.47	155	100	85	2.2475	0.280938		0.0702344	0.140469	0.280938	0.561875	1.12375
LE case 101	x		4.56	197	100	112	2.8565	0.357063		0.0892656	0.178531	0.357063	0.714125	1.42825
LE case 100	x		2.39	95	100	59	1.3775	0.172188		0.0430469	0.0860938	0.172188	0.344375	0.68875
LE case 042	x		3.94	146	100	87	2.117	0.264625		0.0661562	0.132312	0.264625	0.52925	1.0585
LE case 003	x		2.09	74	100	52	1.073	0.134125		0.0335312	0.0670625	0.134125	0.26825	0.5365
LE case 088	x		12.83	435.9	120	189.8	6.32055	0.790069		0.197517	0.395034	0.790069	1.58014	3.16027
LE case 087	x		6.06	200	120	89.9	2.9	0.3625		0.090625	0.18125	0.3625	0.725	1.45
LE case 084	x		10.09	428	120	149	6.206	0.77575		0.193938	0.387875	0.77575	1.5515	3.103
LE case 079	x		3.59	136	120	53.1	1.972	0.2465	langer scan	0.061625	0.12325	0.2465	0.493	0.986
LE case 074	x		16.21	695	120	240	10.0775	1.25969		0.314922	0.629844	1.25969	2.51938	5.03875
LE case 024	x		11.03	649	120	163	9.4105	1.17631		0.294078	0.588156	1.17631	2.35263	4.70525
LE case 009	x		6.77	248	120	100	3.596	0.4495		0.112375	0.22475	0.4495	0.899	1.798
										0.111593	0.223187	0.446373	0.892747	1.78549
MW gesamt			5.95125	246.275			3.57099
SD gesamt			4.3085	198.253			2.87467
MW 100 kV			3.18222	127.611			1.85036
SD 100 kV			0.981068	44.7296			0.648579
MW 120 kV			9.51143	398.843			5.78322
SD 120 kV			4.34004	217.52			3.15404
							2.4505	Median

## Sheet: Anzahl LE richtig
	FBP 1/32				FBP 1/16				FBP 1/8				FBP 1/4				FBP 1/2				FBP 1/1
zentral	2	0.0645161		zentral	9	0.290323		zentral	11	0.354839		zentral	25	0.806452		zentral	29	0.935484		zentral	31	1
segmental	1	0.0322581		segmental	5	0.16129		segmental	7	0.225806		segmental	23	0.741935		segmental	27	0.870968		segmental	31	1
subsegmental	1	0.0322581		subsegmental	3	0.0967742		subsegmental	6	0.193548		subsegmental	20	0.645161		subsegmental	26	0.83871		subsegmental	31	1
	iDose 1/32				iDose 1/16				iDose 1/8				iDose 1/4				iDose 1/2				iDose 1/1
zentral	18	0.580645		zentral	27	0.870968		zentral	30	1		zentral	31	1		zentral	30	1		zentral	31	1
segmental	13	0.419355		segmental	27	0.870968		segmental	30	1		segmental	31	1		segmental	30	1		segmental	31	1
subsegmental	13	0.419355		subsegmental	24	0.774194		subsegmental	30	1		subsegmental	30	0.967742		subsegmental	30	1		subsegmental	31	1
	L3 1/32				L3 1/16				L3 1/8				L3 1/4				L3 1/2				L3 1/1
zentral	18	0.580645		zentral	28	0.903226		zentral	31	1		zentral	31	1		zentral	31	1		zentral	31	1
segmental	16	0.516129		segmental	27	0.870968		segmental	31	1		segmental	31	1		segmental	31	1		segmental	31	1
subsegmental	15	0.483871		subsegmental	27	0.870968		subsegmental	31	1		subsegmental	31	1		subsegmental	31	1		subsegmental	31	1
									0.03625	0.0625	12.5%	0.25	0.5	1
case 103 von reader 2 nicht ausgewertet (zu schlechte Kontrastierung)								central	0.0645161	0.290323	0.354839	0.806452	0.935484	1
case 103 fehlt bei iDose 1/8 bei beiden							FPB	segmental	0.0322581	0.16129	0.225806	0.741935	0.870968	1
case 024 fehlt bei iDose 1/2 bei beiden								subsegmental	0.0322581	0.0967742	0.193548	0.645161	0.83871	1
								central	0.580645	0.870968	1	1	1	1
							iDose	segmental	0.419355	0.870968	1	1	1	1
								subsegmental	0.419355	0.774194	1	0.967742	1	1
								central	0.580645	0.903226	1	1	1	1
							L3	segmental	0.516129	0.870968	1	1	1	1
								subsegmental	0.483871	0.870968	1	1	1	1
